# Supplementary material for: Broad Spectral Response FeOOH/BiO2−x Photocatalyst with Efficient Charge Transfer for Enhanced Photo-Fenton Synergistic Catalytic Activity
Source: Molecules. 2024 Feb 19;29(4):919. doi: 10.3390/molecules29040919 (PMC10893118; doi:10.3390/molecules29040919)
Supplement: Supplementary file 1 [file molecules-29-00919-s001.zip]

Archive with 1 entries (1 files):
- molecules-2840723-supplementary.pdf
